# Supplementary material for: Identification of quality markers for Cyanotis arachnoidea and analysis of its physiological mechanism based on chemical pattern recognition, network pharmacology, and experimental validation
Source: PeerJ. 2023 Sep 11;11:e15948. doi: 10.7717/peerj.15948 (PMC10501370; doi:10.7717/peerj.15948)
Supplement: Supplemental Information 3 [file peerj-11-15948-s003.zip]

Archive with 5 entries (4 files):
- full-length uncropped blots/
- full-length uncropped blots/GAPDH.tif
- full-length uncropped blots/P-AKT.tif
- full-length uncropped blots/P-MAPK.tif
- full-length uncropped blots/P-PI3K.tif
